# Supplementary material for: Platelet Interactions with Liver Sinusoidal Endothelial Cells and Hepatic Stellate Cells Lead to Hepatocyte Proliferation
Source: Cells. 2020 May 18;9(5):1243. doi: 10.3390/cells9051243 (PMC7290338; doi:10.3390/cells9051243)
Supplement: Supplementary file 1 [file cells-09-01243-s001.zip]

Archive with 4 entries (4 files):
- cells-797594-supplementary.pdf
- Movie A1.avi
- Movie A2.avi
- Movie A3.avi
